# Supplementary material for: Analysis of Assessment Methods for Detecting Nicotine Residue and Its Impact on Humans: A Systematic Review
Source: Int J Environ Res Public Health. 2025 Apr 16;22(4):621. doi: 10.3390/ijerph22040621 (PMC12027364; doi:10.3390/ijerph22040621)
Supplement: Supplementary file 1 [file ijerph-22-00621-s001.zip]

Archive with 1 entries (1 files):
- ijerph-3439941-supplementary.pdf
